# Supplementary material for: Screening for differentially expressed circRNAs in ischemic stroke by RNA sequencing
Source: BMC Neurol. 2021 Sep 25;21:370. doi: 10.1186/s12883-021-02397-0 (PMC8464123; doi:10.1186/s12883-021-02397-0)
Supplement: Supplementary file 2 — Additional file 2. [file 12883_2021_2397_MOESM2_ESM.xlsx]

## Sheet: Sheet1
Table S2 DEcircRNA-miRNA interaction network
circRNA	miRNA
hsa_circ_0067593	hsa-miR-576-3p
hsa_circ_0048696	hsa-miR-576-3p
hsa_circ_0005321	hsa-miR-576-3p
hsa_circ_0007841	hsa-miR-576-3p
hsa_circ_0003172	hsa-miR-576-3p
hsa_circ_0008255	hsa-miR-576-3p
hsa_circ_0057089	hsa-miR-576-3p
hsa_circ_0001459	hsa-miR-576-3p
hsa_circ_0002421	hsa-miR-576-3p
hsa_circ_0075341	hsa-miR-576-3p
hsa_circ_0001849	hsa-miR-576-3p
hsa_circ_0057983	hsa-miR-576-3p
hsa_circ_0005077	hsa-miR-576-3p
hsa_circ_0004344	hsa-miR-576-3p
hsa_circ_0061052	hsa-miR-576-3p
hsa_circ_0005548	hsa-miR-576-3p
hsa_circ_0008199	hsa-miR-576-3p
hsa_circ_0003936	hsa-miR-576-3p
hsa_circ_0065299	hsa-miR-576-3p
hsa_circ_0017680	hsa-miR-576-3p
hsa_circ_0057050	hsa-miR-576-3p
hsa_circ_0025951	hsa-miR-576-3p
hsa_circ_0090739	hsa-miR-576-3p
hsa_circ_0000745	hsa-miR-576-3p
hsa_circ_0059286	hsa-miR-576-3p
hsa_circ_0024273	hsa-miR-576-3p
hsa_circ_0008797	hsa-miR-576-3p
hsa_circ_0007404	hsa-miR-576-3p
hsa_circ_0040723	hsa-miR-576-3p
hsa_circ_0008786	hsa-miR-576-3p
hsa_circ_0000558	hsa-miR-576-3p
hsa_circ_0021712	hsa-miR-576-3p
hsa_circ_0005258	hsa-miR-576-3p
hsa_circ_0007655	hsa-miR-576-3p
hsa_circ_0035209	hsa-miR-576-3p
hsa_circ_0090220	hsa-miR-576-3p
hsa_circ_0083824	hsa-miR-576-3p
hsa_circ_0042492	hsa-miR-576-3p
hsa_circ_0087354	hsa-miR-576-3p
hsa_circ_0005398	hsa-miR-576-3p
hsa_circ_0001846	hsa-miR-576-3p
hsa_circ_0003694	hsa-miR-576-3p
hsa_circ_0065305	hsa-miR-576-3p
hsa_circ_0006385	hsa-miR-576-3p
hsa_circ_0025906	hsa-miR-576-3p
hsa_circ_0003215	hsa-miR-576-3p
hsa_circ_0045391	hsa-miR-576-3p
hsa_circ_0029268	hsa-miR-576-3p
hsa_circ_0007508	hsa-miR-576-3p
hsa_circ_0009095	hsa-miR-576-3p
hsa_circ_0017995	hsa-miR-576-3p
hsa_circ_0070603	hsa-miR-576-3p
hsa_circ_0012265	hsa-miR-576-3p
hsa_circ_0015799	hsa-miR-576-3p
hsa_circ_0001021	hsa-miR-576-3p
hsa_circ_0008615	hsa-miR-576-3p
hsa_circ_0001369	hsa-miR-576-3p
hsa_circ_0001867	hsa-miR-576-3p
hsa_circ_0000162	hsa-miR-576-3p
hsa_circ_0023903	hsa-miR-576-3p
hsa_circ_0015819	hsa-miR-576-3p
hsa_circ_0071653	hsa-miR-576-3p
hsa_circ_0002147	hsa-miR-576-3p
hsa_circ_0066803	hsa-miR-576-3p
hsa_circ_0084841	hsa-miR-576-3p
hsa_circ_0003364	hsa-miR-576-3p
hsa_circ_0015778	hsa-miR-576-3p
hsa_circ_0057948	hsa-miR-576-3p
hsa_circ_0001313	hsa-miR-576-3p
hsa_circ_0003399	hsa-miR-576-3p
hsa_circ_0003712	hsa-miR-576-3p
hsa_circ_0063408	hsa-miR-576-3p
hsa_circ_0007386	hsa-miR-576-3p
hsa_circ_0062277	hsa-miR-576-3p
hsa_circ_0005065	hsa-miR-576-3p
hsa_circ_0005219	hsa-miR-576-3p
hsa_circ_0007380	hsa-miR-576-3p
hsa_circ_0037852	hsa-miR-576-3p
hsa_circ_0004565	hsa-miR-576-3p
hsa_circ_0002886	hsa-miR-576-3p
hsa_circ_0007883	hsa-miR-576-3p
hsa_circ_0073068	hsa-miR-576-3p
hsa_circ_0005367	hsa-miR-576-3p
hsa_circ_0004719	hsa-miR-576-3p
hsa_circ_0007128	hsa-miR-576-3p
hsa_circ_0003716	hsa-miR-576-3p
hsa_circ_0060443	hsa-miR-576-3p
hsa_circ_0044954	hsa-miR-576-3p
hsa_circ_0003568	hsa-miR-576-3p
hsa_circ_0002766	hsa-miR-576-3p
hsa_circ_0042356	hsa-miR-576-3p
hsa_circ_0001753	hsa-miR-576-3p
hsa_circ_0004586	hsa-miR-576-3p
hsa_circ_0007005	hsa-miR-576-3p
hsa_circ_0001083	hsa-miR-576-3p
hsa_circ_0028671	hsa-miR-576-3p
hsa_circ_0011173	hsa-miR-576-3p
hsa_circ_0064802	hsa-miR-576-3p
hsa_circ_0005611	hsa-miR-576-3p
hsa_circ_0031818	hsa-miR-576-3p
hsa_circ_0002455	hsa-miR-576-3p
hsa_circ_0072440	hsa-miR-576-3p
hsa_circ_0009022	hsa-miR-576-3p
hsa_circ_0022103	hsa-miR-576-3p
hsa_circ_0068311	hsa-miR-576-3p
hsa_circ_0088474	hsa-miR-576-3p
hsa_circ_0060641	hsa-miR-576-3p
hsa_circ_0070467	hsa-miR-576-3p
hsa_circ_0007775	hsa-miR-576-3p
hsa_circ_0078765	hsa-miR-576-3p
hsa_circ_0008236	hsa-miR-576-3p
hsa_circ_0003500	hsa-miR-576-3p
hsa_circ_0027545	hsa-miR-576-3p
hsa_circ_0075364	hsa-miR-576-3p
hsa_circ_0003459	hsa-miR-576-3p
hsa_circ_0067680	hsa-miR-576-3p
hsa_circ_0084021	hsa-miR-576-3p
hsa_circ_0008612	hsa-miR-576-3p
hsa_circ_0003293	hsa-miR-576-3p
hsa_circ_0049291	hsa-miR-576-3p
hsa_circ_0010143	hsa-miR-576-3p
hsa_circ_0005043	hsa-miR-576-3p
hsa_circ_0008942	hsa-miR-576-3p
hsa_circ_0064362	hsa-miR-576-3p
hsa_circ_0006104	hsa-miR-576-3p
hsa_circ_0000606	hsa-miR-576-3p
hsa_circ_0069655	hsa-miR-576-3p
hsa_circ_0029961	hsa-miR-576-3p
hsa_circ_0006319	hsa-miR-576-3p
hsa_circ_0006607	hsa-miR-576-3p
hsa_circ_0042458	hsa-miR-576-3p
hsa_circ_0088129	hsa-miR-576-3p
hsa_circ_0043835	hsa-miR-576-3p
hsa_circ_0069101	hsa-miR-576-3p
hsa_circ_0000707	hsa-miR-576-3p
hsa_circ_0006025	hsa-miR-576-3p
hsa_circ_0085056	hsa-miR-576-3p
hsa_circ_0008216	hsa-miR-576-3p
hsa_circ_0010971	hsa-miR-576-3p
hsa_circ_0042418	hsa-miR-576-3p
hsa_circ_0003715	hsa-miR-576-3p
hsa_circ_0001630	hsa-miR-576-3p
hsa_circ_0006225	hsa-miR-576-3p
hsa_circ_0004779	hsa-miR-576-3p
hsa_circ_0023812	hsa-miR-576-3p
hsa_circ_0023233	hsa-miR-576-3p
hsa_circ_0002374	hsa-miR-576-3p
hsa_circ_0084677	hsa-miR-576-3p
hsa_circ_0086193	hsa-miR-576-3p
hsa_circ_0004477	hsa-miR-576-3p
hsa_circ_0043278	hsa-miR-576-3p
hsa_circ_0005663	hsa-miR-576-3p
hsa_circ_0001181	hsa-miR-576-3p
hsa_circ_0008571	hsa-miR-576-3p
hsa_circ_0040719	hsa-miR-576-3p
hsa_circ_0054471	hsa-miR-576-3p
hsa_circ_0084920	hsa-miR-576-3p
hsa_circ_0005218	hsa-miR-576-3p
hsa_circ_0003344	hsa-miR-576-3p
hsa_circ_0003879	hsa-miR-576-3p
hsa_circ_0044016	hsa-miR-576-3p
hsa_circ_0004616	hsa-miR-576-3p
hsa_circ_0009027	hsa-miR-576-3p
hsa_circ_0081313	hsa-miR-576-3p
hsa_circ_0006436	hsa-miR-576-3p
hsa_circ_0045045	hsa-miR-576-3p
hsa_circ_0046447	hsa-miR-576-3p
hsa_circ_0007905	hsa-miR-576-3p
hsa_circ_0005007	hsa-miR-576-3p
hsa_circ_0003742	hsa-miR-576-3p
hsa_circ_0008840	hsa-miR-576-3p
hsa_circ_0052967	hsa-miR-576-3p
hsa_circ_0083356	hsa-miR-576-3p
hsa_circ_0037886	hsa-miR-576-3p
hsa_circ_0083892	hsa-miR-576-3p
hsa_circ_0003846	hsa-miR-576-3p
hsa_circ_0006858	hsa-miR-576-3p
hsa_circ_0002416	hsa-miR-576-3p
hsa_circ_0003545	hsa-miR-576-3p
hsa_circ_0015260	hsa-miR-576-3p
hsa_circ_0072161	hsa-miR-576-3p
hsa_circ_0003195	hsa-miR-576-3p
hsa_circ_0001989	hsa-miR-576-3p
hsa_circ_0031071	hsa-miR-576-3p
hsa_circ_0059988	hsa-miR-576-3p
hsa_circ_0002958	hsa-miR-576-3p
hsa_circ_0031485	hsa-miR-576-3p
hsa_circ_0004630	hsa-miR-576-3p
hsa_circ_0006016	hsa-miR-576-3p
hsa_circ_0002726	hsa-miR-576-3p
hsa_circ_0035906	hsa-miR-576-3p
hsa_circ_0088073	hsa-miR-576-3p
hsa_circ_0005927	hsa-miR-576-3p
hsa_circ_0085128	hsa-miR-576-3p
hsa_circ_0029898	hsa-miR-576-3p
hsa_circ_0057041	hsa-miR-576-3p
hsa_circ_0060521	hsa-miR-576-3p
hsa_circ_0005092	hsa-miR-576-3p
hsa_circ_0004115	hsa-miR-576-3p
hsa_circ_0000378	hsa-miR-576-3p
hsa_circ_0024605	hsa-miR-576-3p
hsa_circ_0029967	hsa-miR-576-3p
hsa_circ_0047581	hsa-miR-576-3p
hsa_circ_0001194	hsa-miR-576-3p
hsa_circ_0004393	hsa-miR-576-3p
hsa_circ_0011726	hsa-miR-576-3p
hsa_circ_0002346	hsa-miR-576-3p
hsa_circ_0006978	hsa-miR-576-3p
hsa_circ_0008039	hsa-miR-576-3p
hsa_circ_0005974	hsa-miR-576-3p
hsa_circ_0004417	hsa-miR-576-3p
hsa_circ_0002673	hsa-miR-576-3p
hsa_circ_0021570	hsa-miR-576-3p
hsa_circ_0003061	hsa-miR-576-3p
hsa_circ_0066865	hsa-miR-576-3p
hsa_circ_0002391	hsa-miR-576-3p
hsa_circ_0059684	hsa-miR-576-3p
hsa_circ_0003148	hsa-miR-576-3p
hsa_circ_0000155	hsa-miR-576-3p
hsa_circ_0006156	hsa-miR-576-3p
hsa_circ_0007865	hsa-miR-576-3p
hsa_circ_0023033	hsa-miR-576-3p
hsa_circ_0062885	hsa-miR-576-3p
hsa_circ_0076780	hsa-miR-576-3p
hsa_circ_0068723	hsa-miR-576-3p
hsa_circ_0009142	hsa-miR-576-3p
hsa_circ_0063397	hsa-miR-576-3p
hsa_circ_0088551	hsa-miR-576-3p
hsa_circ_0059061	hsa-miR-576-3p
hsa_circ_0040264	hsa-miR-576-3p
hsa_circ_0002410	hsa-miR-576-3p
hsa_circ_0032154	hsa-miR-576-3p
hsa_circ_0005496	hsa-miR-576-3p
hsa_circ_0006861	hsa-miR-576-3p
hsa_circ_0042360	hsa-miR-576-3p
hsa_circ_0029596	hsa-miR-576-3p
hsa_circ_0002513	hsa-miR-576-3p
hsa_circ_0006589	hsa-miR-576-3p
hsa_circ_0003551	hsa-miR-576-3p
hsa_circ_0007946	hsa-miR-576-3p
hsa_circ_0000234	hsa-miR-576-3p
hsa_circ_0005505	hsa-miR-576-3p
hsa_circ_0031785	hsa-miR-576-3p
hsa_circ_0068627	hsa-miR-576-3p
hsa_circ_0002857	hsa-miR-576-3p
hsa_circ_0018274	hsa-miR-576-3p
hsa_circ_0005871	hsa-miR-576-3p
hsa_circ_0087023	hsa-miR-576-3p
hsa_circ_0044894	hsa-miR-576-3p
hsa_circ_0006622	hsa-miR-576-3p
hsa_circ_0009594	hsa-miR-576-3p
hsa_circ_0008123	hsa-miR-576-3p
hsa_circ_0049082	hsa-miR-576-3p
hsa_circ_0086422	hsa-miR-576-3p
hsa_circ_0008042	hsa-miR-576-3p
hsa_circ_0065394	hsa-miR-576-3p
hsa_circ_0084678	hsa-miR-576-3p
hsa_circ_0000820	hsa-miR-576-3p
hsa_circ_0001317	hsa-miR-576-3p
hsa_circ_0001876	hsa-miR-576-3p
hsa_circ_0007509	hsa-miR-576-3p
hsa_circ_0035228	hsa-miR-576-3p
hsa_circ_0046861	hsa-miR-576-3p
hsa_circ_0010507	hsa-miR-576-3p
hsa_circ_0001541	hsa-miR-576-3p
hsa_circ_0010052	hsa-miR-576-3p
hsa_circ_0026235	hsa-miR-576-3p
hsa_circ_0000522	hsa-miR-576-3p
hsa_circ_0005542	hsa-miR-576-3p
hsa_circ_0004364	hsa-miR-576-3p
hsa_circ_0002015	hsa-miR-576-3p
hsa_circ_0083619	hsa-miR-576-3p
hsa_circ_0001756	hsa-miR-576-3p
hsa_circ_0054456	hsa-miR-576-3p
hsa_circ_0007471	hsa-miR-576-3p
hsa_circ_0054683	hsa-miR-576-3p
hsa_circ_0005807	hsa-miR-576-3p
hsa_circ_0007514	hsa-miR-576-3p
hsa_circ_0006049	hsa-miR-576-3p
hsa_circ_0000660	hsa-miR-576-3p
hsa_circ_0080250	hsa-miR-576-3p
hsa_circ_0066532	hsa-miR-576-3p
hsa_circ_0017510	hsa-miR-576-3p
hsa_circ_0028201	hsa-miR-576-3p
hsa_circ_0032097	hsa-miR-576-3p
hsa_circ_0035938	hsa-miR-576-3p
hsa_circ_0032064	hsa-miR-576-3p
hsa_circ_0004692	hsa-miR-576-3p
hsa_circ_0058346	hsa-miR-576-3p
hsa_circ_0008606	hsa-miR-576-3p
hsa_circ_0004745	hsa-miR-576-3p
hsa_circ_0004746	hsa-miR-576-3p
hsa_circ_0003231	hsa-miR-576-3p
hsa_circ_0008984	hsa-miR-576-3p
hsa_circ_0053410	hsa-miR-576-3p
hsa_circ_0005111	hsa-miR-576-3p
hsa_circ_0004780	hsa-miR-576-3p
hsa_circ_0003267	hsa-miR-576-3p
hsa_circ_0008716	hsa-miR-576-3p
hsa_circ_0027364	hsa-miR-576-3p
hsa_circ_0035197	hsa-miR-576-3p
hsa_circ_0068606	hsa-miR-576-3p
hsa_circ_0003601	hsa-miR-576-3p
hsa_circ_0006390	hsa-miR-576-3p
hsa_circ_0005253	hsa-miR-576-3p
hsa_circ_0088377	hsa-miR-576-3p
hsa_circ_0004834	hsa-miR-576-3p
hsa_circ_0081536	hsa-miR-576-3p
hsa_circ_0003810	hsa-miR-576-3p
hsa_circ_0041638	hsa-miR-576-3p
hsa_circ_0002453	hsa-miR-576-3p
hsa_circ_0028105	hsa-miR-576-3p
hsa_circ_0062804	hsa-miR-576-3p
hsa_circ_0004482	hsa-miR-576-3p
hsa_circ_0000770	hsa-miR-576-3p
hsa_circ_0082306	hsa-miR-576-3p
hsa_circ_0016425	hsa-miR-576-3p
hsa_circ_0008270	hsa-miR-576-3p
hsa_circ_0008666	hsa-miR-576-3p
hsa_circ_0059567	hsa-miR-576-3p
hsa_circ_0000412	hsa-miR-576-3p
hsa_circ_0007622	hsa-miR-576-3p
hsa_circ_0007887	hsa-miR-576-3p
hsa_circ_0048704	hsa-miR-576-3p
hsa_circ_0054309	hsa-miR-576-3p
hsa_circ_0091669	hsa-miR-576-3p
hsa_circ_0003950	hsa-miR-576-3p
hsa_circ_0020919	hsa-miR-576-3p
hsa_circ_0068076	hsa-miR-576-3p
hsa_circ_0043815	hsa-miR-576-3p
hsa_circ_0075723	hsa-miR-576-3p
hsa_circ_0066761	hsa-miR-576-3p
hsa_circ_0081844	hsa-miR-576-3p
hsa_circ_0003220	hsa-miR-576-3p
hsa_circ_0040099	hsa-miR-576-3p
hsa_circ_0006898	hsa-miR-576-3p
hsa_circ_0005839	hsa-miR-576-3p
hsa_circ_0006612	hsa-miR-576-3p
hsa_circ_0031241	hsa-miR-576-3p
hsa_circ_0069535	hsa-miR-576-3p
hsa_circ_0007706	hsa-miR-576-3p
hsa_circ_0037743	hsa-miR-576-3p
hsa_circ_0058753	hsa-miR-576-3p
hsa_circ_0004119	hsa-miR-576-3p
hsa_circ_0012860	hsa-miR-576-3p
hsa_circ_0008500	hsa-miR-576-3p
hsa_circ_0039992	hsa-miR-576-3p
hsa_circ_0085053	hsa-miR-576-3p
hsa_circ_0005843	hsa-miR-576-3p
hsa_circ_0008609	hsa-miR-576-3p
hsa_circ_0086293	hsa-miR-576-3p
hsa_circ_0005994	hsa-miR-576-3p
hsa_circ_0018272	hsa-miR-576-3p
hsa_circ_0054055	hsa-miR-576-3p
hsa_circ_0007385	hsa-miR-576-3p
hsa_circ_0005642	hsa-miR-576-3p
hsa_circ_0007085	hsa-miR-576-3p
hsa_circ_0008718	hsa-miR-576-3p
hsa_circ_0002603	hsa-miR-576-3p
hsa_circ_0055850	hsa-miR-576-3p
hsa_circ_0065656	hsa-miR-576-3p
hsa_circ_0090934	hsa-miR-576-3p
hsa_circ_0003656	hsa-miR-576-3p
hsa_circ_0028587	hsa-miR-576-3p
hsa_circ_0036683	hsa-miR-576-3p
hsa_circ_0071865	hsa-miR-576-3p
hsa_circ_0000997	hsa-miR-576-3p
hsa_circ_0007886	hsa-miR-576-3p
hsa_circ_0007108	hsa-miR-576-3p
hsa_circ_0008225	hsa-miR-576-3p
hsa_circ_0088633	hsa-miR-576-3p
hsa_circ_0066266	hsa-miR-576-3p
hsa_circ_0031038	hsa-miR-576-3p
hsa_circ_0000679	hsa-miR-576-3p
hsa_circ_0067900	hsa-miR-576-3p
hsa_circ_0002205	hsa-miR-576-3p
hsa_circ_0018400	hsa-miR-576-3p
hsa_circ_0023905	hsa-miR-576-3p
hsa_circ_0004994	hsa-miR-576-3p
hsa_circ_0006962	hsa-miR-576-3p
hsa_circ_0008888	hsa-miR-576-3p
hsa_circ_0017310	hsa-miR-576-3p
hsa_circ_0031056	hsa-miR-576-3p
hsa_circ_0001037	hsa-miR-576-3p
hsa_circ_0002168	hsa-miR-576-3p
hsa_circ_0025041	hsa-miR-576-3p
hsa_circ_0004303	hsa-miR-576-3p
hsa_circ_0025462	hsa-miR-576-3p
hsa_circ_0072160	hsa-miR-576-3p
hsa_circ_0082688	hsa-miR-576-3p
hsa_circ_0031936	hsa-miR-576-3p
hsa_circ_0069117	hsa-miR-576-3p
hsa_circ_0005366	hsa-miR-576-3p
hsa_circ_0037826	hsa-miR-576-3p
hsa_circ_0007061	hsa-miR-576-3p
hsa_circ_0061395	hsa-miR-576-3p
hsa_circ_0000017	hsa-miR-576-3p
hsa_circ_0085440	hsa-miR-576-3p
hsa_circ_0000117	hsa-miR-576-3p
hsa_circ_0002101	hsa-miR-576-3p
hsa_circ_0023562	hsa-miR-576-3p
hsa_circ_0006601	hsa-miR-576-3p
hsa_circ_0005529	hsa-miR-576-3p
hsa_circ_0003351	hsa-miR-576-3p
hsa_circ_0004985	hsa-miR-576-3p
hsa_circ_0005829	hsa-miR-576-3p
hsa_circ_0011692	hsa-miR-576-3p
hsa_circ_0005620	hsa-miR-576-3p
hsa_circ_0016101	hsa-miR-576-3p
hsa_circ_0091459	hsa-miR-576-3p
hsa_circ_0056719	hsa-miR-576-3p
hsa_circ_0002912	hsa-miR-576-3p
hsa_circ_0045306	hsa-miR-576-3p
hsa_circ_0006135	hsa-miR-576-3p
hsa_circ_0005598	hsa-miR-576-3p
hsa_circ_0041705	hsa-miR-576-3p
hsa_circ_0000187	hsa-miR-576-3p
hsa_circ_0007917	hsa-miR-576-3p
hsa_circ_0002274	hsa-miR-576-3p
hsa_circ_0044171	hsa-miR-576-3p
hsa_circ_0001679	hsa-miR-576-3p
hsa_circ_0072932	hsa-miR-576-3p
hsa_circ_0077779	hsa-miR-576-3p
hsa_circ_0003222	hsa-miR-576-3p
hsa_circ_0003413	hsa-miR-576-3p
hsa_circ_0008344	hsa-miR-576-3p
hsa_circ_0003477	hsa-miR-576-3p
hsa_circ_0006470	hsa-miR-576-3p
hsa_circ_0068630	hsa-miR-576-3p
hsa_circ_0005247	hsa-miR-576-3p
hsa_circ_0002774	hsa-miR-576-3p
hsa_circ_0029627	hsa-miR-576-3p
hsa_circ_0000771	hsa-miR-576-3p
hsa_circ_0006214	hsa-miR-576-3p
hsa_circ_0062923	hsa-miR-576-3p
hsa_circ_0006473	hsa-miR-576-3p
hsa_circ_0083964	hsa-miR-576-3p
hsa_circ_0001839	hsa-miR-576-3p
hsa_circ_0007254	hsa-miR-576-3p
hsa_circ_0006051	hsa-miR-576-3p
hsa_circ_0058181	hsa-miR-576-3p
hsa_circ_0006163	hsa-miR-576-3p
hsa_circ_0009590	hsa-miR-576-3p
hsa_circ_0001367	hsa-miR-576-3p
hsa_circ_0017682	hsa-miR-576-3p
hsa_circ_0001721	hsa-miR-576-3p
hsa_circ_0004531	hsa-miR-576-3p
hsa_circ_0003637	hsa-miR-576-3p
hsa_circ_0001189	hsa-miR-576-3p
hsa_circ_0054302	hsa-miR-576-3p
hsa_circ_0001376	hsa-miR-576-3p
hsa_circ_0069337	hsa-miR-576-3p
hsa_circ_0008827	hsa-miR-576-3p
hsa_circ_0075456	hsa-miR-576-3p
hsa_circ_0076715	hsa-miR-576-3p
hsa_circ_0001098	hsa-miR-576-3p
hsa_circ_0067593	hsa-miR-140-5p
hsa_circ_0048696	hsa-miR-140-5p
hsa_circ_0005321	hsa-miR-140-5p
hsa_circ_0007841	hsa-miR-140-5p
hsa_circ_0003172	hsa-miR-140-5p
hsa_circ_0008255	hsa-miR-140-5p
hsa_circ_0057089	hsa-miR-140-5p
hsa_circ_0001459	hsa-miR-140-5p
hsa_circ_0002421	hsa-miR-140-5p
hsa_circ_0075341	hsa-miR-140-5p
hsa_circ_0001849	hsa-miR-140-5p
hsa_circ_0057983	hsa-miR-140-5p
hsa_circ_0005077	hsa-miR-140-5p
hsa_circ_0004344	hsa-miR-140-5p
hsa_circ_0061052	hsa-miR-140-5p
hsa_circ_0005548	hsa-miR-140-5p
hsa_circ_0008199	hsa-miR-140-5p
hsa_circ_0003936	hsa-miR-140-5p
hsa_circ_0065299	hsa-miR-140-5p
hsa_circ_0017680	hsa-miR-140-5p
hsa_circ_0057050	hsa-miR-140-5p
hsa_circ_0025951	hsa-miR-140-5p
hsa_circ_0090739	hsa-miR-140-5p
hsa_circ_0000745	hsa-miR-140-5p
hsa_circ_0059286	hsa-miR-140-5p
hsa_circ_0024273	hsa-miR-140-5p
hsa_circ_0008797	hsa-miR-140-5p
hsa_circ_0007404	hsa-miR-140-5p
hsa_circ_0040723	hsa-miR-140-5p
hsa_circ_0008786	hsa-miR-140-5p
hsa_circ_0000558	hsa-miR-140-5p
hsa_circ_0021712	hsa-miR-140-5p
hsa_circ_0005258	hsa-miR-140-5p
hsa_circ_0007655	hsa-miR-140-5p
hsa_circ_0035209	hsa-miR-140-5p
hsa_circ_0090220	hsa-miR-140-5p
hsa_circ_0083824	hsa-miR-140-5p
hsa_circ_0042492	hsa-miR-140-5p
hsa_circ_0087354	hsa-miR-140-5p
hsa_circ_0005398	hsa-miR-140-5p
hsa_circ_0001846	hsa-miR-140-5p
hsa_circ_0003694	hsa-miR-140-5p
hsa_circ_0065305	hsa-miR-140-5p
hsa_circ_0006385	hsa-miR-140-5p
hsa_circ_0025906	hsa-miR-140-5p
hsa_circ_0003215	hsa-miR-140-5p
hsa_circ_0045391	hsa-miR-140-5p
hsa_circ_0029268	hsa-miR-140-5p
hsa_circ_0007508	hsa-miR-140-5p
hsa_circ_0009095	hsa-miR-140-5p
hsa_circ_0017995	hsa-miR-140-5p
hsa_circ_0070603	hsa-miR-140-5p
hsa_circ_0012265	hsa-miR-140-5p
hsa_circ_0015799	hsa-miR-140-5p
hsa_circ_0001021	hsa-miR-140-5p
hsa_circ_0008615	hsa-miR-140-5p
hsa_circ_0001369	hsa-miR-140-5p
hsa_circ_0001867	hsa-miR-140-5p
hsa_circ_0000162	hsa-miR-140-5p
hsa_circ_0023903	hsa-miR-140-5p
hsa_circ_0015819	hsa-miR-140-5p
hsa_circ_0071653	hsa-miR-140-5p
hsa_circ_0002147	hsa-miR-140-5p
hsa_circ_0066803	hsa-miR-140-5p
hsa_circ_0084841	hsa-miR-140-5p
hsa_circ_0003364	hsa-miR-140-5p
hsa_circ_0015778	hsa-miR-140-5p
hsa_circ_0057948	hsa-miR-140-5p
hsa_circ_0001313	hsa-miR-140-5p
hsa_circ_0003399	hsa-miR-140-5p
hsa_circ_0003712	hsa-miR-140-5p
hsa_circ_0063408	hsa-miR-140-5p
hsa_circ_0007386	hsa-miR-140-5p
hsa_circ_0062277	hsa-miR-140-5p
hsa_circ_0005065	hsa-miR-140-5p
hsa_circ_0005219	hsa-miR-140-5p
hsa_circ_0007380	hsa-miR-140-5p
hsa_circ_0037852	hsa-miR-140-5p
hsa_circ_0004565	hsa-miR-140-5p
hsa_circ_0002886	hsa-miR-140-5p
hsa_circ_0007883	hsa-miR-140-5p
hsa_circ_0073068	hsa-miR-140-5p
hsa_circ_0005367	hsa-miR-140-5p
hsa_circ_0004719	hsa-miR-140-5p
hsa_circ_0007128	hsa-miR-140-5p
hsa_circ_0003716	hsa-miR-140-5p
hsa_circ_0060443	hsa-miR-140-5p
hsa_circ_0044954	hsa-miR-140-5p
hsa_circ_0003568	hsa-miR-140-5p
hsa_circ_0002766	hsa-miR-140-5p
hsa_circ_0042356	hsa-miR-140-5p
hsa_circ_0001753	hsa-miR-140-5p
hsa_circ_0004586	hsa-miR-140-5p
hsa_circ_0007005	hsa-miR-140-5p
hsa_circ_0001083	hsa-miR-140-5p
hsa_circ_0028671	hsa-miR-140-5p
hsa_circ_0011173	hsa-miR-140-5p
hsa_circ_0064802	hsa-miR-140-5p
hsa_circ_0005611	hsa-miR-140-5p
hsa_circ_0031818	hsa-miR-140-5p
hsa_circ_0002455	hsa-miR-140-5p
hsa_circ_0072440	hsa-miR-140-5p
hsa_circ_0009022	hsa-miR-140-5p
hsa_circ_0022103	hsa-miR-140-5p
hsa_circ_0068311	hsa-miR-140-5p
hsa_circ_0088474	hsa-miR-140-5p
hsa_circ_0060641	hsa-miR-140-5p
hsa_circ_0070467	hsa-miR-140-5p
hsa_circ_0007775	hsa-miR-140-5p
hsa_circ_0078765	hsa-miR-140-5p
hsa_circ_0008236	hsa-miR-140-5p
hsa_circ_0003500	hsa-miR-140-5p
hsa_circ_0027545	hsa-miR-140-5p
hsa_circ_0075364	hsa-miR-140-5p
hsa_circ_0003459	hsa-miR-140-5p
hsa_circ_0067680	hsa-miR-140-5p
hsa_circ_0084021	hsa-miR-140-5p
hsa_circ_0008612	hsa-miR-140-5p
hsa_circ_0003293	hsa-miR-140-5p
hsa_circ_0049291	hsa-miR-140-5p
hsa_circ_0010143	hsa-miR-140-5p
hsa_circ_0005043	hsa-miR-140-5p
hsa_circ_0008942	hsa-miR-140-5p
hsa_circ_0064362	hsa-miR-140-5p
hsa_circ_0006104	hsa-miR-140-5p
hsa_circ_0000606	hsa-miR-140-5p
hsa_circ_0069655	hsa-miR-140-5p
hsa_circ_0029961	hsa-miR-140-5p
hsa_circ_0006319	hsa-miR-140-5p
hsa_circ_0006607	hsa-miR-140-5p
hsa_circ_0042458	hsa-miR-140-5p
hsa_circ_0088129	hsa-miR-140-5p
hsa_circ_0043835	hsa-miR-140-5p
hsa_circ_0069101	hsa-miR-140-5p
hsa_circ_0000707	hsa-miR-140-5p
hsa_circ_0006025	hsa-miR-140-5p
hsa_circ_0085056	hsa-miR-140-5p
hsa_circ_0008216	hsa-miR-140-5p
hsa_circ_0010971	hsa-miR-140-5p
hsa_circ_0042418	hsa-miR-140-5p
hsa_circ_0003715	hsa-miR-140-5p
hsa_circ_0001630	hsa-miR-140-5p
hsa_circ_0006225	hsa-miR-140-5p
hsa_circ_0004779	hsa-miR-140-5p
hsa_circ_0023812	hsa-miR-140-5p
hsa_circ_0023233	hsa-miR-140-5p
hsa_circ_0002374	hsa-miR-140-5p
hsa_circ_0084677	hsa-miR-140-5p
hsa_circ_0086193	hsa-miR-140-5p
hsa_circ_0004477	hsa-miR-140-5p
hsa_circ_0043278	hsa-miR-140-5p
hsa_circ_0005663	hsa-miR-140-5p
hsa_circ_0001181	hsa-miR-140-5p
hsa_circ_0008571	hsa-miR-140-5p
hsa_circ_0040719	hsa-miR-140-5p
hsa_circ_0054471	hsa-miR-140-5p
hsa_circ_0084920	hsa-miR-140-5p
hsa_circ_0005218	hsa-miR-140-5p
hsa_circ_0003344	hsa-miR-140-5p
hsa_circ_0003879	hsa-miR-140-5p
hsa_circ_0044016	hsa-miR-140-5p
hsa_circ_0004616	hsa-miR-140-5p
hsa_circ_0009027	hsa-miR-140-5p
hsa_circ_0081313	hsa-miR-140-5p
hsa_circ_0006436	hsa-miR-140-5p
hsa_circ_0045045	hsa-miR-140-5p
hsa_circ_0046447	hsa-miR-140-5p
hsa_circ_0007905	hsa-miR-140-5p
hsa_circ_0005007	hsa-miR-140-5p
hsa_circ_0003742	hsa-miR-140-5p
hsa_circ_0008840	hsa-miR-140-5p
hsa_circ_0052967	hsa-miR-140-5p
hsa_circ_0083356	hsa-miR-140-5p
hsa_circ_0037886	hsa-miR-140-5p
hsa_circ_0083892	hsa-miR-140-5p
hsa_circ_0003846	hsa-miR-140-5p
hsa_circ_0006858	hsa-miR-140-5p
hsa_circ_0002416	hsa-miR-140-5p
hsa_circ_0003545	hsa-miR-140-5p
hsa_circ_0015260	hsa-miR-140-5p
hsa_circ_0072161	hsa-miR-140-5p
hsa_circ_0003195	hsa-miR-140-5p
hsa_circ_0001989	hsa-miR-140-5p
hsa_circ_0031071	hsa-miR-140-5p
hsa_circ_0059988	hsa-miR-140-5p
hsa_circ_0002958	hsa-miR-140-5p
hsa_circ_0031485	hsa-miR-140-5p
hsa_circ_0004630	hsa-miR-140-5p
hsa_circ_0006016	hsa-miR-140-5p
hsa_circ_0002726	hsa-miR-140-5p
hsa_circ_0035906	hsa-miR-140-5p
hsa_circ_0088073	hsa-miR-140-5p
hsa_circ_0005927	hsa-miR-140-5p
hsa_circ_0085128	hsa-miR-140-5p
hsa_circ_0029898	hsa-miR-140-5p
hsa_circ_0057041	hsa-miR-140-5p
hsa_circ_0060521	hsa-miR-140-5p
hsa_circ_0005092	hsa-miR-140-5p
hsa_circ_0004115	hsa-miR-140-5p
hsa_circ_0000378	hsa-miR-140-5p
hsa_circ_0024605	hsa-miR-140-5p
hsa_circ_0029967	hsa-miR-140-5p
hsa_circ_0047581	hsa-miR-140-5p
hsa_circ_0001194	hsa-miR-140-5p
hsa_circ_0004393	hsa-miR-140-5p
hsa_circ_0011726	hsa-miR-140-5p
hsa_circ_0002346	hsa-miR-140-5p
hsa_circ_0006978	hsa-miR-140-5p
hsa_circ_0008039	hsa-miR-140-5p
hsa_circ_0005974	hsa-miR-140-5p
hsa_circ_0004417	hsa-miR-140-5p
hsa_circ_0002673	hsa-miR-140-5p
hsa_circ_0021570	hsa-miR-140-5p
hsa_circ_0003061	hsa-miR-140-5p
hsa_circ_0066865	hsa-miR-140-5p
hsa_circ_0002391	hsa-miR-140-5p
hsa_circ_0059684	hsa-miR-140-5p
hsa_circ_0003148	hsa-miR-140-5p
hsa_circ_0000155	hsa-miR-140-5p
hsa_circ_0006156	hsa-miR-140-5p
hsa_circ_0007865	hsa-miR-140-5p
hsa_circ_0023033	hsa-miR-140-5p
hsa_circ_0062885	hsa-miR-140-5p
hsa_circ_0076780	hsa-miR-140-5p
hsa_circ_0068723	hsa-miR-140-5p
hsa_circ_0009142	hsa-miR-140-5p
hsa_circ_0063397	hsa-miR-140-5p
hsa_circ_0088551	hsa-miR-140-5p
hsa_circ_0059061	hsa-miR-140-5p
hsa_circ_0040264	hsa-miR-140-5p
hsa_circ_0002410	hsa-miR-140-5p
hsa_circ_0032154	hsa-miR-140-5p
hsa_circ_0005496	hsa-miR-140-5p
hsa_circ_0006861	hsa-miR-140-5p
hsa_circ_0042360	hsa-miR-140-5p
hsa_circ_0029596	hsa-miR-140-5p
hsa_circ_0002513	hsa-miR-140-5p
hsa_circ_0006589	hsa-miR-140-5p
hsa_circ_0003551	hsa-miR-140-5p
hsa_circ_0007946	hsa-miR-140-5p
hsa_circ_0000234	hsa-miR-140-5p
hsa_circ_0005505	hsa-miR-140-5p
hsa_circ_0031785	hsa-miR-140-5p
hsa_circ_0068627	hsa-miR-140-5p
hsa_circ_0002857	hsa-miR-140-5p
hsa_circ_0018274	hsa-miR-140-5p
hsa_circ_0005871	hsa-miR-140-5p
hsa_circ_0087023	hsa-miR-140-5p
hsa_circ_0044894	hsa-miR-140-5p
hsa_circ_0006622	hsa-miR-140-5p
hsa_circ_0009594	hsa-miR-140-5p
hsa_circ_0008123	hsa-miR-140-5p
hsa_circ_0049082	hsa-miR-140-5p
hsa_circ_0086422	hsa-miR-140-5p
hsa_circ_0008042	hsa-miR-140-5p
hsa_circ_0065394	hsa-miR-140-5p
hsa_circ_0084678	hsa-miR-140-5p
hsa_circ_0000820	hsa-miR-140-5p
hsa_circ_0001317	hsa-miR-140-5p
hsa_circ_0001876	hsa-miR-140-5p
hsa_circ_0007509	hsa-miR-140-5p
hsa_circ_0035228	hsa-miR-140-5p
hsa_circ_0046861	hsa-miR-140-5p
hsa_circ_0010507	hsa-miR-140-5p
hsa_circ_0001541	hsa-miR-140-5p
hsa_circ_0010052	hsa-miR-140-5p
hsa_circ_0026235	hsa-miR-140-5p
hsa_circ_0000522	hsa-miR-140-5p
hsa_circ_0005542	hsa-miR-140-5p
hsa_circ_0004364	hsa-miR-140-5p
hsa_circ_0002015	hsa-miR-140-5p
hsa_circ_0083619	hsa-miR-140-5p
hsa_circ_0001756	hsa-miR-140-5p
hsa_circ_0054456	hsa-miR-140-5p
hsa_circ_0007471	hsa-miR-140-5p
hsa_circ_0054683	hsa-miR-140-5p
hsa_circ_0005807	hsa-miR-140-5p
hsa_circ_0007514	hsa-miR-140-5p
hsa_circ_0006049	hsa-miR-140-5p
hsa_circ_0000660	hsa-miR-140-5p
hsa_circ_0080250	hsa-miR-140-5p
hsa_circ_0066532	hsa-miR-140-5p
hsa_circ_0017510	hsa-miR-140-5p
hsa_circ_0028201	hsa-miR-140-5p
hsa_circ_0032097	hsa-miR-140-5p
hsa_circ_0035938	hsa-miR-140-5p
hsa_circ_0032064	hsa-miR-140-5p
hsa_circ_0004692	hsa-miR-140-5p
hsa_circ_0058346	hsa-miR-140-5p
hsa_circ_0008606	hsa-miR-140-5p
hsa_circ_0004745	hsa-miR-140-5p
hsa_circ_0004746	hsa-miR-140-5p
hsa_circ_0003231	hsa-miR-140-5p
hsa_circ_0008984	hsa-miR-140-5p
hsa_circ_0053410	hsa-miR-140-5p
hsa_circ_0005111	hsa-miR-140-5p
hsa_circ_0004780	hsa-miR-140-5p
hsa_circ_0003267	hsa-miR-140-5p
hsa_circ_0008716	hsa-miR-140-5p
hsa_circ_0027364	hsa-miR-140-5p
hsa_circ_0035197	hsa-miR-140-5p
hsa_circ_0068606	hsa-miR-140-5p
hsa_circ_0003601	hsa-miR-140-5p
hsa_circ_0006390	hsa-miR-140-5p
hsa_circ_0005253	hsa-miR-140-5p
hsa_circ_0088377	hsa-miR-140-5p
hsa_circ_0004834	hsa-miR-140-5p
hsa_circ_0081536	hsa-miR-140-5p
hsa_circ_0003810	hsa-miR-140-5p
hsa_circ_0041638	hsa-miR-140-5p
hsa_circ_0002453	hsa-miR-140-5p
hsa_circ_0028105	hsa-miR-140-5p
hsa_circ_0062804	hsa-miR-140-5p
hsa_circ_0004482	hsa-miR-140-5p
hsa_circ_0000770	hsa-miR-140-5p
hsa_circ_0082306	hsa-miR-140-5p
hsa_circ_0016425	hsa-miR-140-5p
hsa_circ_0008270	hsa-miR-140-5p
hsa_circ_0008666	hsa-miR-140-5p
hsa_circ_0059567	hsa-miR-140-5p
hsa_circ_0000412	hsa-miR-140-5p
hsa_circ_0007622	hsa-miR-140-5p
hsa_circ_0007887	hsa-miR-140-5p
hsa_circ_0048704	hsa-miR-140-5p
hsa_circ_0054309	hsa-miR-140-5p
hsa_circ_0091669	hsa-miR-140-5p
hsa_circ_0003950	hsa-miR-140-5p
hsa_circ_0020919	hsa-miR-140-5p
hsa_circ_0068076	hsa-miR-140-5p
hsa_circ_0043815	hsa-miR-140-5p
hsa_circ_0075723	hsa-miR-140-5p
hsa_circ_0066761	hsa-miR-140-5p
hsa_circ_0081844	hsa-miR-140-5p
hsa_circ_0003220	hsa-miR-140-5p
hsa_circ_0040099	hsa-miR-140-5p
hsa_circ_0006898	hsa-miR-140-5p
hsa_circ_0005839	hsa-miR-140-5p
hsa_circ_0006612	hsa-miR-140-5p
hsa_circ_0031241	hsa-miR-140-5p
hsa_circ_0069535	hsa-miR-140-5p
hsa_circ_0007706	hsa-miR-140-5p
hsa_circ_0037743	hsa-miR-140-5p
hsa_circ_0058753	hsa-miR-140-5p
hsa_circ_0004119	hsa-miR-140-5p
hsa_circ_0012860	hsa-miR-140-5p
hsa_circ_0008500	hsa-miR-140-5p
hsa_circ_0039992	hsa-miR-140-5p
hsa_circ_0085053	hsa-miR-140-5p
hsa_circ_0005843	hsa-miR-140-5p
hsa_circ_0008609	hsa-miR-140-5p
hsa_circ_0086293	hsa-miR-140-5p
hsa_circ_0005994	hsa-miR-140-5p
hsa_circ_0018272	hsa-miR-140-5p
hsa_circ_0054055	hsa-miR-140-5p
hsa_circ_0007385	hsa-miR-140-5p
hsa_circ_0005642	hsa-miR-140-5p
hsa_circ_0007085	hsa-miR-140-5p
hsa_circ_0008718	hsa-miR-140-5p
hsa_circ_0002603	hsa-miR-140-5p
hsa_circ_0055850	hsa-miR-140-5p
hsa_circ_0065656	hsa-miR-140-5p
hsa_circ_0090934	hsa-miR-140-5p
hsa_circ_0003656	hsa-miR-140-5p
hsa_circ_0028587	hsa-miR-140-5p
hsa_circ_0036683	hsa-miR-140-5p
hsa_circ_0071865	hsa-miR-140-5p
hsa_circ_0000997	hsa-miR-140-5p
hsa_circ_0007886	hsa-miR-140-5p
hsa_circ_0007108	hsa-miR-140-5p
hsa_circ_0008225	hsa-miR-140-5p
hsa_circ_0088633	hsa-miR-140-5p
hsa_circ_0066266	hsa-miR-140-5p
hsa_circ_0031038	hsa-miR-140-5p
hsa_circ_0000679	hsa-miR-140-5p
hsa_circ_0067900	hsa-miR-140-5p
hsa_circ_0002205	hsa-miR-140-5p
hsa_circ_0018400	hsa-miR-140-5p
hsa_circ_0023905	hsa-miR-140-5p
hsa_circ_0004994	hsa-miR-140-5p
hsa_circ_0006962	hsa-miR-140-5p
hsa_circ_0008888	hsa-miR-140-5p
hsa_circ_0017310	hsa-miR-140-5p
hsa_circ_0031056	hsa-miR-140-5p
hsa_circ_0001037	hsa-miR-140-5p
hsa_circ_0002168	hsa-miR-140-5p
hsa_circ_0025041	hsa-miR-140-5p
hsa_circ_0004303	hsa-miR-140-5p
hsa_circ_0025462	hsa-miR-140-5p
hsa_circ_0072160	hsa-miR-140-5p
hsa_circ_0082688	hsa-miR-140-5p
hsa_circ_0031936	hsa-miR-140-5p
hsa_circ_0069117	hsa-miR-140-5p
hsa_circ_0005366	hsa-miR-140-5p
hsa_circ_0037826	hsa-miR-140-5p
hsa_circ_0007061	hsa-miR-140-5p
hsa_circ_0061395	hsa-miR-140-5p
hsa_circ_0000017	hsa-miR-140-5p
hsa_circ_0085440	hsa-miR-140-5p
hsa_circ_0000117	hsa-miR-140-5p
hsa_circ_0002101	hsa-miR-140-5p
hsa_circ_0023562	hsa-miR-140-5p
hsa_circ_0006601	hsa-miR-140-5p
hsa_circ_0005529	hsa-miR-140-5p
hsa_circ_0003351	hsa-miR-140-5p
hsa_circ_0004985	hsa-miR-140-5p
hsa_circ_0005829	hsa-miR-140-5p
hsa_circ_0011692	hsa-miR-140-5p
hsa_circ_0005620	hsa-miR-140-5p
hsa_circ_0016101	hsa-miR-140-5p
hsa_circ_0091459	hsa-miR-140-5p
hsa_circ_0056719	hsa-miR-140-5p
hsa_circ_0002912	hsa-miR-140-5p
hsa_circ_0045306	hsa-miR-140-5p
hsa_circ_0006135	hsa-miR-140-5p
hsa_circ_0005598	hsa-miR-140-5p
hsa_circ_0041705	hsa-miR-140-5p
hsa_circ_0000187	hsa-miR-140-5p
hsa_circ_0007917	hsa-miR-140-5p
hsa_circ_0002274	hsa-miR-140-5p
hsa_circ_0044171	hsa-miR-140-5p
hsa_circ_0001679	hsa-miR-140-5p
hsa_circ_0072932	hsa-miR-140-5p
hsa_circ_0077779	hsa-miR-140-5p
hsa_circ_0003222	hsa-miR-140-5p
hsa_circ_0003413	hsa-miR-140-5p
hsa_circ_0008344	hsa-miR-140-5p
hsa_circ_0003477	hsa-miR-140-5p
hsa_circ_0006470	hsa-miR-140-5p
hsa_circ_0068630	hsa-miR-140-5p
hsa_circ_0005247	hsa-miR-140-5p
hsa_circ_0002774	hsa-miR-140-5p
hsa_circ_0029627	hsa-miR-140-5p
hsa_circ_0000771	hsa-miR-140-5p
hsa_circ_0006214	hsa-miR-140-5p
hsa_circ_0062923	hsa-miR-140-5p
hsa_circ_0006473	hsa-miR-140-5p
hsa_circ_0083964	hsa-miR-140-5p
hsa_circ_0001839	hsa-miR-140-5p
hsa_circ_0007254	hsa-miR-140-5p
hsa_circ_0006051	hsa-miR-140-5p
hsa_circ_0058181	hsa-miR-140-5p
hsa_circ_0006163	hsa-miR-140-5p
hsa_circ_0009590	hsa-miR-140-5p
hsa_circ_0001367	hsa-miR-140-5p
hsa_circ_0017682	hsa-miR-140-5p
hsa_circ_0001721	hsa-miR-140-5p
hsa_circ_0004531	hsa-miR-140-5p
hsa_circ_0003637	hsa-miR-140-5p
hsa_circ_0001189	hsa-miR-140-5p
hsa_circ_0054302	hsa-miR-140-5p
hsa_circ_0001376	hsa-miR-140-5p
hsa_circ_0069337	hsa-miR-140-5p
hsa_circ_0008827	hsa-miR-140-5p
hsa_circ_0075456	hsa-miR-140-5p
hsa_circ_0076715	hsa-miR-140-5p
hsa_circ_0001098	hsa-miR-140-5p
hsa_circ_0067593	hsa-miR-522-5p
hsa_circ_0048696	hsa-miR-522-5p
hsa_circ_0005321	hsa-miR-522-5p
hsa_circ_0007841	hsa-miR-522-5p
hsa_circ_0003172	hsa-miR-522-5p
hsa_circ_0008255	hsa-miR-522-5p
hsa_circ_0057089	hsa-miR-522-5p
hsa_circ_0001459	hsa-miR-522-5p
hsa_circ_0002421	hsa-miR-522-5p
hsa_circ_0075341	hsa-miR-522-5p
hsa_circ_0001849	hsa-miR-522-5p
hsa_circ_0057983	hsa-miR-522-5p
hsa_circ_0005077	hsa-miR-522-5p
hsa_circ_0004344	hsa-miR-522-5p
hsa_circ_0061052	hsa-miR-522-5p
hsa_circ_0005548	hsa-miR-522-5p
hsa_circ_0008199	hsa-miR-522-5p
hsa_circ_0003936	hsa-miR-522-5p
hsa_circ_0065299	hsa-miR-522-5p
hsa_circ_0017680	hsa-miR-522-5p
hsa_circ_0057050	hsa-miR-522-5p
hsa_circ_0025951	hsa-miR-522-5p
hsa_circ_0090739	hsa-miR-522-5p
hsa_circ_0000745	hsa-miR-522-5p
hsa_circ_0059286	hsa-miR-522-5p
hsa_circ_0024273	hsa-miR-522-5p
hsa_circ_0008797	hsa-miR-522-5p
hsa_circ_0007404	hsa-miR-522-5p
hsa_circ_0040723	hsa-miR-522-5p
hsa_circ_0008786	hsa-miR-522-5p
hsa_circ_0000558	hsa-miR-522-5p
hsa_circ_0021712	hsa-miR-522-5p
hsa_circ_0005258	hsa-miR-522-5p
hsa_circ_0007655	hsa-miR-522-5p
hsa_circ_0035209	hsa-miR-522-5p
hsa_circ_0090220	hsa-miR-522-5p
hsa_circ_0083824	hsa-miR-522-5p
hsa_circ_0042492	hsa-miR-522-5p
hsa_circ_0087354	hsa-miR-522-5p
hsa_circ_0005398	hsa-miR-522-5p
hsa_circ_0001846	hsa-miR-522-5p
hsa_circ_0003694	hsa-miR-522-5p
hsa_circ_0065305	hsa-miR-522-5p
hsa_circ_0006385	hsa-miR-522-5p
hsa_circ_0025906	hsa-miR-522-5p
hsa_circ_0003215	hsa-miR-522-5p
hsa_circ_0045391	hsa-miR-522-5p
hsa_circ_0029268	hsa-miR-522-5p
hsa_circ_0007508	hsa-miR-522-5p
hsa_circ_0009095	hsa-miR-522-5p
hsa_circ_0017995	hsa-miR-522-5p
hsa_circ_0070603	hsa-miR-522-5p
hsa_circ_0012265	hsa-miR-522-5p
hsa_circ_0015799	hsa-miR-522-5p
hsa_circ_0001021	hsa-miR-522-5p
hsa_circ_0008615	hsa-miR-522-5p
hsa_circ_0001369	hsa-miR-522-5p
hsa_circ_0001867	hsa-miR-522-5p
hsa_circ_0000162	hsa-miR-522-5p
hsa_circ_0023903	hsa-miR-522-5p
hsa_circ_0015819	hsa-miR-522-5p
hsa_circ_0071653	hsa-miR-522-5p
hsa_circ_0002147	hsa-miR-522-5p
hsa_circ_0066803	hsa-miR-522-5p
hsa_circ_0084841	hsa-miR-522-5p
hsa_circ_0003364	hsa-miR-522-5p
hsa_circ_0015778	hsa-miR-522-5p
hsa_circ_0057948	hsa-miR-522-5p
hsa_circ_0001313	hsa-miR-522-5p
hsa_circ_0003399	hsa-miR-522-5p
hsa_circ_0003712	hsa-miR-522-5p
hsa_circ_0063408	hsa-miR-522-5p
hsa_circ_0007386	hsa-miR-522-5p
hsa_circ_0062277	hsa-miR-522-5p
hsa_circ_0005065	hsa-miR-522-5p
hsa_circ_0005219	hsa-miR-522-5p
hsa_circ_0007380	hsa-miR-522-5p
hsa_circ_0037852	hsa-miR-522-5p
hsa_circ_0004565	hsa-miR-522-5p
hsa_circ_0002886	hsa-miR-522-5p
hsa_circ_0007883	hsa-miR-522-5p
hsa_circ_0073068	hsa-miR-522-5p
hsa_circ_0005367	hsa-miR-522-5p
hsa_circ_0004719	hsa-miR-522-5p
hsa_circ_0007128	hsa-miR-522-5p
hsa_circ_0003716	hsa-miR-522-5p
hsa_circ_0060443	hsa-miR-522-5p
hsa_circ_0044954	hsa-miR-522-5p
hsa_circ_0003568	hsa-miR-522-5p
hsa_circ_0002766	hsa-miR-522-5p
hsa_circ_0042356	hsa-miR-522-5p
hsa_circ_0001753	hsa-miR-522-5p
hsa_circ_0004586	hsa-miR-522-5p
hsa_circ_0007005	hsa-miR-522-5p
hsa_circ_0001083	hsa-miR-522-5p
hsa_circ_0028671	hsa-miR-522-5p
hsa_circ_0011173	hsa-miR-522-5p
hsa_circ_0064802	hsa-miR-522-5p
hsa_circ_0005611	hsa-miR-522-5p
hsa_circ_0031818	hsa-miR-522-5p
hsa_circ_0002455	hsa-miR-522-5p
hsa_circ_0072440	hsa-miR-522-5p
hsa_circ_0009022	hsa-miR-522-5p
hsa_circ_0022103	hsa-miR-522-5p
hsa_circ_0068311	hsa-miR-522-5p
hsa_circ_0088474	hsa-miR-522-5p
hsa_circ_0060641	hsa-miR-522-5p
hsa_circ_0070467	hsa-miR-522-5p
hsa_circ_0007775	hsa-miR-522-5p
hsa_circ_0078765	hsa-miR-522-5p
hsa_circ_0008236	hsa-miR-522-5p
hsa_circ_0003500	hsa-miR-522-5p
hsa_circ_0027545	hsa-miR-522-5p
hsa_circ_0075364	hsa-miR-522-5p
hsa_circ_0003459	hsa-miR-522-5p
hsa_circ_0067680	hsa-miR-522-5p
hsa_circ_0084021	hsa-miR-522-5p
hsa_circ_0008612	hsa-miR-522-5p
hsa_circ_0003293	hsa-miR-522-5p
hsa_circ_0049291	hsa-miR-522-5p
hsa_circ_0010143	hsa-miR-522-5p
hsa_circ_0005043	hsa-miR-522-5p
hsa_circ_0008942	hsa-miR-522-5p
hsa_circ_0064362	hsa-miR-522-5p
hsa_circ_0006104	hsa-miR-522-5p
hsa_circ_0000606	hsa-miR-522-5p
hsa_circ_0069655	hsa-miR-522-5p
hsa_circ_0029961	hsa-miR-522-5p
hsa_circ_0006319	hsa-miR-522-5p
hsa_circ_0006607	hsa-miR-522-5p
hsa_circ_0042458	hsa-miR-522-5p
hsa_circ_0088129	hsa-miR-522-5p
hsa_circ_0043835	hsa-miR-522-5p
hsa_circ_0069101	hsa-miR-522-5p
hsa_circ_0000707	hsa-miR-522-5p
hsa_circ_0006025	hsa-miR-522-5p
hsa_circ_0085056	hsa-miR-522-5p
hsa_circ_0008216	hsa-miR-522-5p
hsa_circ_0010971	hsa-miR-522-5p
hsa_circ_0042418	hsa-miR-522-5p
hsa_circ_0003715	hsa-miR-522-5p
hsa_circ_0001630	hsa-miR-522-5p
hsa_circ_0006225	hsa-miR-522-5p
hsa_circ_0004779	hsa-miR-522-5p
hsa_circ_0023812	hsa-miR-522-5p
hsa_circ_0023233	hsa-miR-522-5p
hsa_circ_0002374	hsa-miR-522-5p
hsa_circ_0084677	hsa-miR-522-5p
hsa_circ_0086193	hsa-miR-522-5p
hsa_circ_0004477	hsa-miR-522-5p
hsa_circ_0043278	hsa-miR-522-5p
hsa_circ_0005663	hsa-miR-522-5p
hsa_circ_0001181	hsa-miR-522-5p
hsa_circ_0008571	hsa-miR-522-5p
hsa_circ_0040719	hsa-miR-522-5p
hsa_circ_0054471	hsa-miR-522-5p
hsa_circ_0084920	hsa-miR-522-5p
hsa_circ_0005218	hsa-miR-522-5p
hsa_circ_0003344	hsa-miR-522-5p
hsa_circ_0003879	hsa-miR-522-5p
hsa_circ_0044016	hsa-miR-522-5p
hsa_circ_0004616	hsa-miR-522-5p
hsa_circ_0009027	hsa-miR-522-5p
hsa_circ_0081313	hsa-miR-522-5p
hsa_circ_0006436	hsa-miR-522-5p
hsa_circ_0045045	hsa-miR-522-5p
hsa_circ_0046447	hsa-miR-522-5p
hsa_circ_0007905	hsa-miR-522-5p
hsa_circ_0005007	hsa-miR-522-5p
hsa_circ_0003742	hsa-miR-522-5p
hsa_circ_0008840	hsa-miR-522-5p
hsa_circ_0052967	hsa-miR-522-5p
hsa_circ_0083356	hsa-miR-522-5p
hsa_circ_0037886	hsa-miR-522-5p
hsa_circ_0083892	hsa-miR-522-5p
hsa_circ_0003846	hsa-miR-522-5p
hsa_circ_0006858	hsa-miR-522-5p
hsa_circ_0002416	hsa-miR-522-5p
hsa_circ_0003545	hsa-miR-522-5p
hsa_circ_0015260	hsa-miR-522-5p
hsa_circ_0072161	hsa-miR-522-5p
hsa_circ_0003195	hsa-miR-522-5p
hsa_circ_0001989	hsa-miR-522-5p
hsa_circ_0031071	hsa-miR-522-5p
hsa_circ_0059988	hsa-miR-522-5p
hsa_circ_0002958	hsa-miR-522-5p
hsa_circ_0031485	hsa-miR-522-5p
hsa_circ_0004630	hsa-miR-522-5p
hsa_circ_0006016	hsa-miR-522-5p
hsa_circ_0002726	hsa-miR-522-5p
hsa_circ_0035906	hsa-miR-522-5p
hsa_circ_0088073	hsa-miR-522-5p
hsa_circ_0005927	hsa-miR-522-5p
hsa_circ_0085128	hsa-miR-522-5p
hsa_circ_0029898	hsa-miR-522-5p
hsa_circ_0057041	hsa-miR-522-5p
hsa_circ_0060521	hsa-miR-522-5p
hsa_circ_0005092	hsa-miR-522-5p
hsa_circ_0004115	hsa-miR-522-5p
hsa_circ_0000378	hsa-miR-522-5p
hsa_circ_0024605	hsa-miR-522-5p
hsa_circ_0029967	hsa-miR-522-5p
hsa_circ_0047581	hsa-miR-522-5p
hsa_circ_0001194	hsa-miR-522-5p
hsa_circ_0004393	hsa-miR-522-5p
hsa_circ_0011726	hsa-miR-522-5p
hsa_circ_0002346	hsa-miR-522-5p
hsa_circ_0006978	hsa-miR-522-5p
hsa_circ_0008039	hsa-miR-522-5p
hsa_circ_0005974	hsa-miR-522-5p
hsa_circ_0004417	hsa-miR-522-5p
hsa_circ_0002673	hsa-miR-522-5p
hsa_circ_0021570	hsa-miR-522-5p
hsa_circ_0003061	hsa-miR-522-5p
hsa_circ_0066865	hsa-miR-522-5p
hsa_circ_0002391	hsa-miR-522-5p
hsa_circ_0059684	hsa-miR-522-5p
hsa_circ_0003148	hsa-miR-522-5p
hsa_circ_0000155	hsa-miR-522-5p
hsa_circ_0006156	hsa-miR-522-5p
hsa_circ_0007865	hsa-miR-522-5p
hsa_circ_0023033	hsa-miR-522-5p
hsa_circ_0062885	hsa-miR-522-5p
hsa_circ_0076780	hsa-miR-522-5p
hsa_circ_0068723	hsa-miR-522-5p
hsa_circ_0009142	hsa-miR-522-5p
hsa_circ_0063397	hsa-miR-522-5p
hsa_circ_0088551	hsa-miR-522-5p
hsa_circ_0059061	hsa-miR-522-5p
hsa_circ_0040264	hsa-miR-522-5p
hsa_circ_0002410	hsa-miR-522-5p
hsa_circ_0032154	hsa-miR-522-5p
hsa_circ_0005496	hsa-miR-522-5p
hsa_circ_0006861	hsa-miR-522-5p
hsa_circ_0042360	hsa-miR-522-5p
hsa_circ_0029596	hsa-miR-522-5p
hsa_circ_0002513	hsa-miR-522-5p
hsa_circ_0006589	hsa-miR-522-5p
hsa_circ_0003551	hsa-miR-522-5p
hsa_circ_0007946	hsa-miR-522-5p
hsa_circ_0000234	hsa-miR-522-5p
hsa_circ_0005505	hsa-miR-522-5p
hsa_circ_0031785	hsa-miR-522-5p
hsa_circ_0068627	hsa-miR-522-5p
hsa_circ_0002857	hsa-miR-522-5p
hsa_circ_0018274	hsa-miR-522-5p
hsa_circ_0005871	hsa-miR-522-5p
hsa_circ_0087023	hsa-miR-522-5p
hsa_circ_0044894	hsa-miR-522-5p
hsa_circ_0006622	hsa-miR-522-5p
hsa_circ_0009594	hsa-miR-522-5p
hsa_circ_0008123	hsa-miR-522-5p
hsa_circ_0049082	hsa-miR-522-5p
hsa_circ_0086422	hsa-miR-522-5p
hsa_circ_0008042	hsa-miR-522-5p
hsa_circ_0065394	hsa-miR-522-5p
hsa_circ_0084678	hsa-miR-522-5p
hsa_circ_0000820	hsa-miR-522-5p
hsa_circ_0001317	hsa-miR-522-5p
hsa_circ_0001876	hsa-miR-522-5p
hsa_circ_0007509	hsa-miR-522-5p
hsa_circ_0035228	hsa-miR-522-5p
hsa_circ_0046861	hsa-miR-522-5p
hsa_circ_0010507	hsa-miR-522-5p
hsa_circ_0001541	hsa-miR-522-5p
hsa_circ_0010052	hsa-miR-522-5p
hsa_circ_0026235	hsa-miR-522-5p
hsa_circ_0000522	hsa-miR-522-5p
hsa_circ_0005542	hsa-miR-522-5p
hsa_circ_0004364	hsa-miR-522-5p
hsa_circ_0002015	hsa-miR-522-5p
hsa_circ_0083619	hsa-miR-522-5p
hsa_circ_0001756	hsa-miR-522-5p
hsa_circ_0054456	hsa-miR-522-5p
hsa_circ_0007471	hsa-miR-522-5p
hsa_circ_0054683	hsa-miR-522-5p
hsa_circ_0005807	hsa-miR-522-5p
hsa_circ_0007514	hsa-miR-522-5p
hsa_circ_0006049	hsa-miR-522-5p
hsa_circ_0000660	hsa-miR-522-5p
hsa_circ_0080250	hsa-miR-522-5p
hsa_circ_0066532	hsa-miR-522-5p
hsa_circ_0017510	hsa-miR-522-5p
hsa_circ_0028201	hsa-miR-522-5p
hsa_circ_0032097	hsa-miR-522-5p
hsa_circ_0035938	hsa-miR-522-5p
hsa_circ_0032064	hsa-miR-522-5p
hsa_circ_0004692	hsa-miR-522-5p
hsa_circ_0058346	hsa-miR-522-5p
hsa_circ_0008606	hsa-miR-522-5p
hsa_circ_0004745	hsa-miR-522-5p
hsa_circ_0004746	hsa-miR-522-5p
hsa_circ_0003231	hsa-miR-522-5p
hsa_circ_0008984	hsa-miR-522-5p
hsa_circ_0053410	hsa-miR-522-5p
hsa_circ_0005111	hsa-miR-522-5p
hsa_circ_0004780	hsa-miR-522-5p
hsa_circ_0003267	hsa-miR-522-5p
hsa_circ_0008716	hsa-miR-522-5p
hsa_circ_0027364	hsa-miR-522-5p
hsa_circ_0035197	hsa-miR-522-5p
hsa_circ_0068606	hsa-miR-522-5p
hsa_circ_0003601	hsa-miR-522-5p
hsa_circ_0006390	hsa-miR-522-5p
hsa_circ_0005253	hsa-miR-522-5p
hsa_circ_0088377	hsa-miR-522-5p
hsa_circ_0004834	hsa-miR-522-5p
hsa_circ_0081536	hsa-miR-522-5p
hsa_circ_0003810	hsa-miR-522-5p
hsa_circ_0041638	hsa-miR-522-5p
hsa_circ_0002453	hsa-miR-522-5p
hsa_circ_0028105	hsa-miR-522-5p
hsa_circ_0062804	hsa-miR-522-5p
hsa_circ_0004482	hsa-miR-522-5p
hsa_circ_0000770	hsa-miR-522-5p
hsa_circ_0082306	hsa-miR-522-5p
hsa_circ_0016425	hsa-miR-522-5p
hsa_circ_0008270	hsa-miR-522-5p
hsa_circ_0008666	hsa-miR-522-5p
hsa_circ_0059567	hsa-miR-522-5p
hsa_circ_0000412	hsa-miR-522-5p
hsa_circ_0007622	hsa-miR-522-5p
hsa_circ_0007887	hsa-miR-522-5p
hsa_circ_0048704	hsa-miR-522-5p
hsa_circ_0054309	hsa-miR-522-5p
hsa_circ_0091669	hsa-miR-522-5p
hsa_circ_0003950	hsa-miR-522-5p
hsa_circ_0020919	hsa-miR-522-5p
hsa_circ_0068076	hsa-miR-522-5p
hsa_circ_0043815	hsa-miR-522-5p
hsa_circ_0075723	hsa-miR-522-5p
hsa_circ_0066761	hsa-miR-522-5p
hsa_circ_0081844	hsa-miR-522-5p
hsa_circ_0003220	hsa-miR-522-5p
hsa_circ_0040099	hsa-miR-522-5p
hsa_circ_0006898	hsa-miR-522-5p
hsa_circ_0005839	hsa-miR-522-5p
hsa_circ_0006612	hsa-miR-522-5p
hsa_circ_0031241	hsa-miR-522-5p
hsa_circ_0069535	hsa-miR-522-5p
hsa_circ_0007706	hsa-miR-522-5p
hsa_circ_0037743	hsa-miR-522-5p
hsa_circ_0058753	hsa-miR-522-5p
hsa_circ_0004119	hsa-miR-522-5p
hsa_circ_0012860	hsa-miR-522-5p
hsa_circ_0008500	hsa-miR-522-5p
hsa_circ_0039992	hsa-miR-522-5p
hsa_circ_0085053	hsa-miR-522-5p
hsa_circ_0005843	hsa-miR-522-5p
hsa_circ_0008609	hsa-miR-522-5p
hsa_circ_0086293	hsa-miR-522-5p
hsa_circ_0005994	hsa-miR-522-5p
hsa_circ_0018272	hsa-miR-522-5p
hsa_circ_0054055	hsa-miR-522-5p
hsa_circ_0007385	hsa-miR-522-5p
hsa_circ_0005642	hsa-miR-522-5p
hsa_circ_0007085	hsa-miR-522-5p
hsa_circ_0008718	hsa-miR-522-5p
hsa_circ_0002603	hsa-miR-522-5p
hsa_circ_0055850	hsa-miR-522-5p
hsa_circ_0065656	hsa-miR-522-5p
hsa_circ_0090934	hsa-miR-522-5p
hsa_circ_0003656	hsa-miR-522-5p
hsa_circ_0028587	hsa-miR-522-5p
hsa_circ_0036683	hsa-miR-522-5p
hsa_circ_0071865	hsa-miR-522-5p
hsa_circ_0000997	hsa-miR-522-5p
hsa_circ_0007886	hsa-miR-522-5p
hsa_circ_0007108	hsa-miR-522-5p
hsa_circ_0008225	hsa-miR-522-5p
hsa_circ_0088633	hsa-miR-522-5p
hsa_circ_0066266	hsa-miR-522-5p
hsa_circ_0031038	hsa-miR-522-5p
hsa_circ_0000679	hsa-miR-522-5p
hsa_circ_0067900	hsa-miR-522-5p
hsa_circ_0002205	hsa-miR-522-5p
hsa_circ_0018400	hsa-miR-522-5p
hsa_circ_0023905	hsa-miR-522-5p
hsa_circ_0004994	hsa-miR-522-5p
hsa_circ_0006962	hsa-miR-522-5p
hsa_circ_0008888	hsa-miR-522-5p
hsa_circ_0017310	hsa-miR-522-5p
hsa_circ_0031056	hsa-miR-522-5p
hsa_circ_0001037	hsa-miR-522-5p
hsa_circ_0002168	hsa-miR-522-5p
hsa_circ_0025041	hsa-miR-522-5p
hsa_circ_0004303	hsa-miR-522-5p
hsa_circ_0025462	hsa-miR-522-5p
hsa_circ_0072160	hsa-miR-522-5p
hsa_circ_0082688	hsa-miR-522-5p
hsa_circ_0031936	hsa-miR-522-5p
hsa_circ_0069117	hsa-miR-522-5p
hsa_circ_0005366	hsa-miR-522-5p
hsa_circ_0037826	hsa-miR-522-5p
hsa_circ_0007061	hsa-miR-522-5p
hsa_circ_0061395	hsa-miR-522-5p
hsa_circ_0000017	hsa-miR-522-5p
hsa_circ_0085440	hsa-miR-522-5p
hsa_circ_0000117	hsa-miR-522-5p
hsa_circ_0002101	hsa-miR-522-5p
hsa_circ_0023562	hsa-miR-522-5p
hsa_circ_0006601	hsa-miR-522-5p
hsa_circ_0005529	hsa-miR-522-5p
hsa_circ_0003351	hsa-miR-522-5p
hsa_circ_0004985	hsa-miR-522-5p
hsa_circ_0005829	hsa-miR-522-5p
hsa_circ_0011692	hsa-miR-522-5p
hsa_circ_0005620	hsa-miR-522-5p
hsa_circ_0016101	hsa-miR-522-5p
hsa_circ_0091459	hsa-miR-522-5p
hsa_circ_0056719	hsa-miR-522-5p
hsa_circ_0002912	hsa-miR-522-5p
hsa_circ_0045306	hsa-miR-522-5p
hsa_circ_0006135	hsa-miR-522-5p
hsa_circ_0005598	hsa-miR-522-5p
hsa_circ_0041705	hsa-miR-522-5p
hsa_circ_0000187	hsa-miR-522-5p
hsa_circ_0007917	hsa-miR-522-5p
hsa_circ_0002274	hsa-miR-522-5p
hsa_circ_0044171	hsa-miR-522-5p
hsa_circ_0001679	hsa-miR-522-5p
hsa_circ_0072932	hsa-miR-522-5p
hsa_circ_0077779	hsa-miR-522-5p
hsa_circ_0003222	hsa-miR-522-5p
hsa_circ_0003413	hsa-miR-522-5p
hsa_circ_0008344	hsa-miR-522-5p
hsa_circ_0003477	hsa-miR-522-5p
hsa_circ_0006470	hsa-miR-522-5p
hsa_circ_0068630	hsa-miR-522-5p
hsa_circ_0005247	hsa-miR-522-5p
hsa_circ_0002774	hsa-miR-522-5p
hsa_circ_0029627	hsa-miR-522-5p
hsa_circ_0000771	hsa-miR-522-5p
hsa_circ_0006214	hsa-miR-522-5p
hsa_circ_0062923	hsa-miR-522-5p
hsa_circ_0006473	hsa-miR-522-5p
hsa_circ_0083964	hsa-miR-522-5p
hsa_circ_0001839	hsa-miR-522-5p
hsa_circ_0007254	hsa-miR-522-5p
hsa_circ_0006051	hsa-miR-522-5p
hsa_circ_0058181	hsa-miR-522-5p
hsa_circ_0006163	hsa-miR-522-5p
hsa_circ_0009590	hsa-miR-522-5p
hsa_circ_0001367	hsa-miR-522-5p
hsa_circ_0017682	hsa-miR-522-5p
hsa_circ_0001721	hsa-miR-522-5p
hsa_circ_0004531	hsa-miR-522-5p
hsa_circ_0003637	hsa-miR-522-5p
hsa_circ_0001189	hsa-miR-522-5p
hsa_circ_0054302	hsa-miR-522-5p
hsa_circ_0001376	hsa-miR-522-5p
hsa_circ_0069337	hsa-miR-522-5p
hsa_circ_0008827	hsa-miR-522-5p
hsa_circ_0075456	hsa-miR-522-5p
hsa_circ_0076715	hsa-miR-522-5p
hsa_circ_0001098	hsa-miR-522-5p
hsa_circ_0067593	hsa-miR-1298-5p
hsa_circ_0048696	hsa-miR-1298-5p
hsa_circ_0005321	hsa-miR-1298-5p
hsa_circ_0007841	hsa-miR-1298-5p
hsa_circ_0003172	hsa-miR-1298-5p
hsa_circ_0008255	hsa-miR-1298-5p
hsa_circ_0057089	hsa-miR-1298-5p
hsa_circ_0001459	hsa-miR-1298-5p
hsa_circ_0002421	hsa-miR-1298-5p
hsa_circ_0075341	hsa-miR-1298-5p
hsa_circ_0001849	hsa-miR-1298-5p
hsa_circ_0057983	hsa-miR-1298-5p
hsa_circ_0005077	hsa-miR-1298-5p
hsa_circ_0004344	hsa-miR-1298-5p
hsa_circ_0061052	hsa-miR-1298-5p
hsa_circ_0005548	hsa-miR-1298-5p
hsa_circ_0008199	hsa-miR-1298-5p
hsa_circ_0003936	hsa-miR-1298-5p
hsa_circ_0065299	hsa-miR-1298-5p
hsa_circ_0017680	hsa-miR-1298-5p
hsa_circ_0057050	hsa-miR-1298-5p
hsa_circ_0025951	hsa-miR-1298-5p
hsa_circ_0090739	hsa-miR-1298-5p
hsa_circ_0000745	hsa-miR-1298-5p
hsa_circ_0059286	hsa-miR-1298-5p
hsa_circ_0024273	hsa-miR-1298-5p
hsa_circ_0008797	hsa-miR-1298-5p
hsa_circ_0007404	hsa-miR-1298-5p
hsa_circ_0040723	hsa-miR-1298-5p
hsa_circ_0008786	hsa-miR-1298-5p
hsa_circ_0000558	hsa-miR-1298-5p
hsa_circ_0021712	hsa-miR-1298-5p
hsa_circ_0005258	hsa-miR-1298-5p
hsa_circ_0007655	hsa-miR-1298-5p
hsa_circ_0035209	hsa-miR-1298-5p
hsa_circ_0090220	hsa-miR-1298-5p
hsa_circ_0083824	hsa-miR-1298-5p
hsa_circ_0042492	hsa-miR-1298-5p
hsa_circ_0087354	hsa-miR-1298-5p
hsa_circ_0005398	hsa-miR-1298-5p
hsa_circ_0001846	hsa-miR-1298-5p
hsa_circ_0003694	hsa-miR-1298-5p
hsa_circ_0065305	hsa-miR-1298-5p
hsa_circ_0006385	hsa-miR-1298-5p
hsa_circ_0025906	hsa-miR-1298-5p
hsa_circ_0003215	hsa-miR-1298-5p
hsa_circ_0045391	hsa-miR-1298-5p
hsa_circ_0029268	hsa-miR-1298-5p
hsa_circ_0007508	hsa-miR-1298-5p
hsa_circ_0009095	hsa-miR-1298-5p
hsa_circ_0017995	hsa-miR-1298-5p
hsa_circ_0070603	hsa-miR-1298-5p
hsa_circ_0012265	hsa-miR-1298-5p
hsa_circ_0015799	hsa-miR-1298-5p
hsa_circ_0001021	hsa-miR-1298-5p
hsa_circ_0008615	hsa-miR-1298-5p
hsa_circ_0001369	hsa-miR-1298-5p
hsa_circ_0001867	hsa-miR-1298-5p
hsa_circ_0000162	hsa-miR-1298-5p
hsa_circ_0023903	hsa-miR-1298-5p
hsa_circ_0015819	hsa-miR-1298-5p
hsa_circ_0071653	hsa-miR-1298-5p
hsa_circ_0002147	hsa-miR-1298-5p
hsa_circ_0066803	hsa-miR-1298-5p
hsa_circ_0084841	hsa-miR-1298-5p
hsa_circ_0003364	hsa-miR-1298-5p
hsa_circ_0015778	hsa-miR-1298-5p
hsa_circ_0057948	hsa-miR-1298-5p
hsa_circ_0001313	hsa-miR-1298-5p
hsa_circ_0003399	hsa-miR-1298-5p
hsa_circ_0003712	hsa-miR-1298-5p
hsa_circ_0063408	hsa-miR-1298-5p
hsa_circ_0007386	hsa-miR-1298-5p
hsa_circ_0062277	hsa-miR-1298-5p
hsa_circ_0005065	hsa-miR-1298-5p
hsa_circ_0005219	hsa-miR-1298-5p
hsa_circ_0007380	hsa-miR-1298-5p
hsa_circ_0037852	hsa-miR-1298-5p
hsa_circ_0004565	hsa-miR-1298-5p
hsa_circ_0002886	hsa-miR-1298-5p
hsa_circ_0007883	hsa-miR-1298-5p
hsa_circ_0073068	hsa-miR-1298-5p
hsa_circ_0005367	hsa-miR-1298-5p
hsa_circ_0004719	hsa-miR-1298-5p
hsa_circ_0007128	hsa-miR-1298-5p
hsa_circ_0003716	hsa-miR-1298-5p
hsa_circ_0060443	hsa-miR-1298-5p
hsa_circ_0044954	hsa-miR-1298-5p
hsa_circ_0003568	hsa-miR-1298-5p
hsa_circ_0002766	hsa-miR-1298-5p
hsa_circ_0042356	hsa-miR-1298-5p
hsa_circ_0001753	hsa-miR-1298-5p
hsa_circ_0004586	hsa-miR-1298-5p
hsa_circ_0007005	hsa-miR-1298-5p
hsa_circ_0001083	hsa-miR-1298-5p
hsa_circ_0028671	hsa-miR-1298-5p
hsa_circ_0011173	hsa-miR-1298-5p
hsa_circ_0064802	hsa-miR-1298-5p
hsa_circ_0005611	hsa-miR-1298-5p
hsa_circ_0031818	hsa-miR-1298-5p
hsa_circ_0002455	hsa-miR-1298-5p
hsa_circ_0072440	hsa-miR-1298-5p
hsa_circ_0009022	hsa-miR-1298-5p
hsa_circ_0022103	hsa-miR-1298-5p
hsa_circ_0068311	hsa-miR-1298-5p
hsa_circ_0088474	hsa-miR-1298-5p
hsa_circ_0060641	hsa-miR-1298-5p
hsa_circ_0070467	hsa-miR-1298-5p
hsa_circ_0007775	hsa-miR-1298-5p
hsa_circ_0078765	hsa-miR-1298-5p
hsa_circ_0008236	hsa-miR-1298-5p
hsa_circ_0003500	hsa-miR-1298-5p
hsa_circ_0027545	hsa-miR-1298-5p
hsa_circ_0075364	hsa-miR-1298-5p
hsa_circ_0003459	hsa-miR-1298-5p
hsa_circ_0067680	hsa-miR-1298-5p
hsa_circ_0084021	hsa-miR-1298-5p
hsa_circ_0008612	hsa-miR-1298-5p
hsa_circ_0003293	hsa-miR-1298-5p
hsa_circ_0049291	hsa-miR-1298-5p
hsa_circ_0010143	hsa-miR-1298-5p
hsa_circ_0005043	hsa-miR-1298-5p
hsa_circ_0008942	hsa-miR-1298-5p
hsa_circ_0064362	hsa-miR-1298-5p
hsa_circ_0006104	hsa-miR-1298-5p
hsa_circ_0000606	hsa-miR-1298-5p
hsa_circ_0069655	hsa-miR-1298-5p
hsa_circ_0029961	hsa-miR-1298-5p
hsa_circ_0006319	hsa-miR-1298-5p
hsa_circ_0006607	hsa-miR-1298-5p
hsa_circ_0042458	hsa-miR-1298-5p
hsa_circ_0088129	hsa-miR-1298-5p
hsa_circ_0043835	hsa-miR-1298-5p
hsa_circ_0069101	hsa-miR-1298-5p
hsa_circ_0000707	hsa-miR-1298-5p
hsa_circ_0006025	hsa-miR-1298-5p
hsa_circ_0085056	hsa-miR-1298-5p
hsa_circ_0008216	hsa-miR-1298-5p
hsa_circ_0010971	hsa-miR-1298-5p
hsa_circ_0042418	hsa-miR-1298-5p
hsa_circ_0003715	hsa-miR-1298-5p
hsa_circ_0001630	hsa-miR-1298-5p
hsa_circ_0006225	hsa-miR-1298-5p
hsa_circ_0004779	hsa-miR-1298-5p
hsa_circ_0023812	hsa-miR-1298-5p
hsa_circ_0023233	hsa-miR-1298-5p
hsa_circ_0002374	hsa-miR-1298-5p
hsa_circ_0084677	hsa-miR-1298-5p
hsa_circ_0086193	hsa-miR-1298-5p
hsa_circ_0004477	hsa-miR-1298-5p
hsa_circ_0043278	hsa-miR-1298-5p
hsa_circ_0005663	hsa-miR-1298-5p
hsa_circ_0001181	hsa-miR-1298-5p
hsa_circ_0008571	hsa-miR-1298-5p
hsa_circ_0040719	hsa-miR-1298-5p
hsa_circ_0054471	hsa-miR-1298-5p
hsa_circ_0084920	hsa-miR-1298-5p
hsa_circ_0005218	hsa-miR-1298-5p
hsa_circ_0003344	hsa-miR-1298-5p
hsa_circ_0003879	hsa-miR-1298-5p
hsa_circ_0044016	hsa-miR-1298-5p
hsa_circ_0004616	hsa-miR-1298-5p
hsa_circ_0009027	hsa-miR-1298-5p
hsa_circ_0081313	hsa-miR-1298-5p
hsa_circ_0006436	hsa-miR-1298-5p
hsa_circ_0045045	hsa-miR-1298-5p
hsa_circ_0046447	hsa-miR-1298-5p
hsa_circ_0007905	hsa-miR-1298-5p
hsa_circ_0005007	hsa-miR-1298-5p
hsa_circ_0003742	hsa-miR-1298-5p
hsa_circ_0008840	hsa-miR-1298-5p
hsa_circ_0052967	hsa-miR-1298-5p
hsa_circ_0083356	hsa-miR-1298-5p
hsa_circ_0037886	hsa-miR-1298-5p
hsa_circ_0083892	hsa-miR-1298-5p
hsa_circ_0003846	hsa-miR-1298-5p
